# Supplementary material for: Comparative effectiveness of a low-calorie diet combined with acupuncture, cognitive behavioral therapy, meal replacements, or exercise for obesity over different intervention periods: A systematic review and network meta-analysis
Source: Front Endocrinol (Lausanne). 2022 Aug 26;13:772478. doi: 10.3389/fendo.2022.772478 (PMC9458910; doi:10.3389/fendo.2022.772478)
Supplement: Supplementary file 2 [file DataSheet_2.zip]

Archive with 5 entries (5 files):
- data77_MD_BMI.csv
- data77_MD_Body weight.csv
- data77_Short term.csv
- data_total.csv
- data77_Long term.csv
