# Supplementary material for: Comparative effectiveness of a low-calorie diet combined with acupuncture, cognitive behavioral therapy, meal replacements, or exercise for obesity over different intervention periods: A systematic review and network meta-analysis
Source: Front Endocrinol (Lausanne). 2022 Aug 26;13:772478. doi: 10.3389/fendo.2022.772478 (PMC9458910; doi:10.3389/fendo.2022.772478)
Supplement: Supplementary file 2 [file DataSheet_2.zip › data77_MD_BMI.csv]

diff	std.err	treatment	study
1.66	0.42	A	Wozniak 2003
	0	LCD	Wozniak 2003
2.63	0.88	A	Jin, Y. 2009
	0	LCD	Jin, Y. 2009
0.1	0.56	M	Smith 2010
	0	LCD	Smith 2010
0.4	0.48	M	Metzner 2011
	0	LCD	Metzner 2011
0.59	0.19	M	Khoo 2013
	0	LCD	Khoo 2013
0.7	0.74	M	Konig 2015
	0	LCD	Konig 2015
1.6	6.28	M	Gulati 2017
	0	LCD	Gulati 2017
0.58	0.27	M	Shih 2019
	0	LCD	Shih 2019
0.65	0.96	M	Konig 2014
	0	E	Konig 2014
1.8	1.26	C	Rodriguez-Hernandez 2009 (1)
	0	E	Rodriguez-Hernandez 2009 (1)
2.1	1.2	C	Rodriguez-Hernandez 2009 (2)
	0	E	Rodriguez-Hernandez 2009 (2)
0.56	0.45	C	Annesi 2013
	0	E	Annesi 2013
0.66	1.38	C	Palmeira 2017
	0	E	Palmeira 2017
0	0.38	E	Nieman, D. C. 2002
	0	LCD	Nieman, D. C. 2002
1.94	0.84	A	Du, G.S. 2011
	0	LCD	Du, G.S. 2011
0.7	0.59	M	Ashley 2007
	0	LCD	Ashley 2007
0.69	0.25	C	Jamal 2016
	0	LCD	Jamal 2016
