# Supplementary material for: Comparative effectiveness of a low-calorie diet combined with acupuncture, cognitive behavioral therapy, meal replacements, or exercise for obesity over different intervention periods: A systematic review and network meta-analysis
Source: Front Endocrinol (Lausanne). 2022 Aug 26;13:772478. doi: 10.3389/fendo.2022.772478 (PMC9458910; doi:10.3389/fendo.2022.772478)
Supplement: Supplementary file 2 [file DataSheet_2.zip › data77_MD_Body weight.csv]

diff	std.err	treatment	study
1.24	2.07	A	Deng L.-J. 2014(1)
	0	LCD	Deng L.-J. 2014(1)
1.01	2.31	A	Deng L.-J. 2014(2)
	0	LCD	Deng L.-J. 2014(2)
2.86	1.93	A	Deng L.-J. 2014(3)
	0	LCD	Deng L.-J. 2014(3)
5.8	2.49	M	Flechtner-Mors 2000
	0	LCD	Flechtner-Mors 2000
5	2.07	M	Rothacker 2001
	0	LCD	Rothacker 2001
0.6	2.26	M	Ahrens 2003
	0	LCD	Ahrens 2003
3.32	3.06	M	Fisberg 2004
	0	LCD	Fisberg 2004
6	2.19	M	Tsai 2009
	0	LCD	Tsai 2009
7.9	4.83	C	Stahre, 2007
	0	LCD	Stahre, 2007
1.1	1.9	C	Annesi 2012
	0	E	Annesi 2012
-0.7	2.64	C	Manzoni 2016
	0	E	Manzoni 2016
-0.7	3.41	E	McCrory, M. A. 1999
	0	LCD	McCrory, M. A. 1999
6.47	1.72	E	Philippou, C. 2012
	0	LCD	Philippou, C. 2012
4.1	0.93	M	DB 2003
	0	LCD	DB 2003
0.2	1.85	M	Noakes 2004
	0	LCD	Noakes 2004
0.6	0.67	M	Rohrer 2008
	0	LCD	Rohrer 2008
0.11	0.52	M	N.R. 2016
	0	LCD	N.R. 2016
2.1	3.43	E	Skender, M. L. 1996
	0	LCD	Skender, M. L. 1996
