# Supplementary material for: Comparative effectiveness of a low-calorie diet combined with acupuncture, cognitive behavioral therapy, meal replacements, or exercise for obesity over different intervention periods: A systematic review and network meta-analysis
Source: Front Endocrinol (Lausanne). 2022 Aug 26;13:772478. doi: 10.3389/fendo.2022.772478 (PMC9458910; doi:10.3389/fendo.2022.772478)
Supplement: Supplementary file 2 [file DataSheet_2.zip › data_total.csv]

diff	std.err	treatment	study
0.88	0.24	A	Wozniak 2003
	0	LCD	Wozniak 2003
0.63	0.23	A	Jin, Y. 2009
	0	LCD	Jin, Y. 2009
0.17	0.26	A	Deng L.-J. 2014(1)
	0	LCD	Deng L.-J. 2014(1)
0.12	0.26	A	Deng L.-J. 2014(2)
	0	LCD	Deng L.-J. 2014(2)
0.43	0.26	A	Deng L.-J. 2014(3)
	0	LCD	Deng L.-J. 2014(3)
0.46	0.2	M	Flechtner-Mors 2000
	0	LCD	Flechtner-Mors 2000
0.57	0.26	M	Rothacker 2001
	0	LCD	Rothacker 2001
0.06	0.21	M	Ahrens 2003
	0	LCD	Ahrens 2003
0.26	0.24	M	Fisberg 2004
	0	LCD	Fisberg 2004
0.48	0.18	M	Tsai 2009
	0	LCD	Tsai 2009
0.03	0.19	M	Smith 2010
	0	LCD	Smith 2010
0.17	0.21	M	Metzner 2011
	0	LCD	Metzner 2011
0.87	0.3	M	Khoo 2013
	0	LCD	Khoo 2013
0.28	0.3	M	Konig 2015
	0	LCD	Konig 2015
0.04	0.18	M	Gulati 2017
	0	LCD	Gulati 2017
0.52	0.26	M	Shih 2019
	0	LCD	Shih 2019
0.22	0.32	M	Konig 2014
	0	E	Konig 2014
0.6	0.37	C	Stahre, 2007
	0	LCD	Stahre, 2007
0.42	0.3	C	Rodriguez-Hernandez 2009 (1)
	0	E	Rodriguez-Hernandez 2009 (1)
0.46	0.26	C	Rodriguez-Hernandez 2009 (2)
	0	E	Rodriguez-Hernandez 2009 (2)
0.06	0.1	C	Annesi 2012
	0	E	Annesi 2012
0.14	0.11	C	Annesi 2013
	0	E	Annesi 2013
-0.05	0.2	C	Manzoni 2016
	0	E	Manzoni 2016
0.12	0.26	C	Palmeira 2017
	0	E	Palmeira 2017
-0.06	0.3	E	McCrory, M. A. 1999
	0	LCD	McCrory, M. A. 1999
0	0.28	E	Nieman, D. C. 2002
	0	LCD	Nieman, D. C. 2002
0.43	0.11	E	Philippou, C. 2012
	0	LCD	Philippou, C. 2012
0.57	0.25	A	Du, G.S. 2011
	0	LCD	Du, G.S. 2011
1.01	0.24	M	DB 2003
	0	LCD	DB 2003
0.03	0.3	M	Noakes 2004
	0	LCD	Noakes 2004
0.28	0.24	M	Ashley 2007
	0	LCD	Ashley 2007
0.24	0.27	M	Rohrer 2008
	0	LCD	Rohrer 2008
0.05	0.23	M	N.R. 2016
	0	LCD	N.R. 2016
0.45	0.14	C	Jamal 2016
	0	LCD	Jamal 2016
0.21	0.34	E	Skender, M. L. 1996
	0	LCD	Skender, M. L. 1996
