# Supplementary material for: Comparative effectiveness of a low-calorie diet combined with acupuncture, cognitive behavioral therapy, meal replacements, or exercise for obesity over different intervention periods: A systematic review and network meta-analysis
Source: Front Endocrinol (Lausanne). 2022 Aug 26;13:772478. doi: 10.3389/fendo.2022.772478 (PMC9458910; doi:10.3389/fendo.2022.772478)
Supplement: Supplementary file 2 [file DataSheet_2.zip › data77_Long term.csv]

diff	std.err	treatment	study
0.88	0.24	A	Wozniak 2003
	0	LCD	Wozniak 2003
0.57	0.26	M	Rothacker 2001
	0	LCD	Rothacker 2001
0.03	0.19	M	Smith 2010
	0	LCD	Smith 2010
0.28	0.3	M	Konig 2015
	0	LCD	Konig 2015
0.42	0.3	C	Rodriguez-Hernandez 2009 (1)
	0	E	Rodriguez-Hernandez 2009 (1)
0.46	0.26	C	Rodriguez-Hernandez 2009 (2)
	0	E	Rodriguez-Hernandez 2009 (2)
0.06	0.1	C	Annesi 2012
	0	E	Annesi 2012
0.14	0.11	C	Annesi 2013
	0	E	Annesi 2013
0.12	0.26	C	Palmeira 2017
	0	E	Palmeira 2017
0.43	0.11	E	Philippou, C. 2012
	0	LCD	Philippou, C. 2012
0.03	0.3	M	Noakes 2004
	0	LCD	Noakes 2004
0.28	0.24	M	Ashley 2007
	0	LCD	Ashley 2007
0.45	0.14	C	Jamal 2016
	0	LCD	Jamal 2016
0.21	0.34	E	Skender, M. L. 1996
	0	LCD	Skender, M. L. 1996
